# Supplementary material for: Cooperation between liver-specific mutations of pten and tp53 genetically induces hepatocarcinogenesis in zebrafish
Source: J Exp Clin Cancer Res. 2021 Aug 20;40:262. doi: 10.1186/s13046-021-02061-y (PMC8377946; doi:10.1186/s13046-021-02061-y)
Supplement: Supplementary file 1 — Additional file 1: Supplemental Figure 1. Targeted expression of transgenes in zebrafish embryos. a-c T7E1 assays and DNA sequencing were performed to determine the mutations of tp53 (a), ptena (b) and ptenb (c) in whole embryos injected with Cas9 mRNA and target gRNAs, respectively. The CRISPR target sequences were marked in blue PAM, and the mutations were marked in red under yellow background. d Mosaic founder phenotypes of fabp10WT larvae at 48 hpf. e The different mCherry-labelled Cas expression patterns in transgenic larvae at 48 hpf. Scale bars, 500 μm. Supplemental Figure 2. The identification of liver-specific mutations of tp53, ptena and ptenb genes in zebrafish. a DNA sequencing were performed to evaluate the efficiency in whole embryos injected with Cas9 mRNA and target gRNAs, respectively. Red, the CRISPR target sequences; green, PAM; yellow, mutations. b Representative images of whole mount in situ hybridization using an anti-sense RNA probe against Cas9 mRNA in 3 dpf tp53, ptena, and ptenb KO larvae. Scale bars, 500 μm. c The strategy of the generation of pten KO fish line. Supplemental Figure 3. The determination of liver-specific tp53 mutation in zebrafish. a Abundances of Tp53 and Fabp10 mRNA in liver tissues of WT, fabp10WT and tp53 KO fish (n = 3 per group). b, c Western blot analyses and quantification of Fabp10 and Tp53 in liver tissues of WT, fabp10WT, and tp53 KO fish (n = 3 per group). Data shown as mean ± SEM. **p < 0.01. Supplemental Table 1. The primer sequences for gRNAs synthesis and T7E1 assay. Supplemental Table 2. The primer sequences for qRT-PCR assay. Supplementary Table 3. The information of antibodies. Supplemental Table 4. Correlation between PCNA and clinicopathological characteristics of the patients with HCC. [file 13046_2021_2061_MOESM1_ESM.zip]

Archive with 4 entries (4 files):
- Figure S1.tif
- Figure S2_R.tif
- Figure S3.tif
- Luo_Supplemental File_R2.docx
